# Supplementary material for: Nutritional Trade-Offs in Drosophila melanogaster
Source: Biology (Basel). 2025 Apr 7;14(4):384. doi: 10.3390/biology14040384 (PMC12024976; doi:10.3390/biology14040384)
Supplement: Supplementary file 1 [file biology-14-00384-s001.zip]

Archive with 6 entries (4 files):
- biology-3473316-supplementary/
- biology-3473316-supplementary/DataS1_Biology.csv
- biology-3473316-supplementary/FigureS1.pdf
- biology-3473316-supplementary/__MACOSX/
- biology-3473316-supplementary/__MACOSX/._DataS1_Biology.csv
- biology-3473316-supplementary/__MACOSX/._FigureS1.pdf
