# Supplementary material for: Nutritional Trade-Offs in Drosophila melanogaster
Source: Biology (Basel). 2025 Apr 7;14(4):384. doi: 10.3390/biology14040384 (PMC12024976; doi:10.3390/biology14040384)
Supplement: Supplementary file 1 [file biology-14-00384-s001.zip › biology-3473316-supplementary/DataS1_Biology.csv]

	PROT	CARB	trait	stage	sex	region
1	59.6317973851022	67.4022887081322	Lifespan	Adult	Female	Valley
2	13.2975586328187	148.176847125753	Lifespan	Adult	Female	Peak
3	41.0289757684396	27.7785596800923	Lifespan	Adult	Male	Valley
4	15.5926380294123	155.195846723695	Lifespan	Adult	Male	Peak
5	188.506597095281	316.253687135234	Survival	Larvae	Larvae (Unknown)	Peak
6	33.875574888454	265.40600095949	Survival	Larvae	Larvae (Unknown)	Valley
7	168.788675977382	152.218808048436	Dev Time	Larvae	Larvae (Unknown)	Peak
8	53.1609347379922	530.811326196401	Dev Time	Larvae	Larvae (Unknown)	Valley
9	87.5978259517224	72.019689009541	Body mass	Adult	Male	Peak
10	74.2303924840694	65.3448720115547	Body mass	Adult	Female	Peak
11	15.9387080356462	217.7212951821	Body mass	Adult	Male	Valley
12	19.867291453485	251.488573818047	Body mass	Adult	Female	Valley
13	77.971792999156	68.8630239860733	Ovariole	Adult	Female	Peak
14	13.2899194691228	167.899340895406	Ovariole	Adult	Female	Valley
15	14.2576619882692	154.662582983938	Oviposition	Adult	Female	Peak
16	131.638238737416	31.8101691658581	Oviposition	Adult	Female	Valley
17	1357.93176454298	1151.13322960533	Paternity 1	Adult	Male	Peak
18	304.512391645703	2501.30916524862	Paternity 1	Adult	Male	Valley
19	1112.9327700007	1094.58484369107	Paternity 2	Adult	Male	Peak
20	694.026734324119	416.910070452983	Paternity 2	Adult	Male	Valley
21	94.9199647698915	248.498754006264	Lifetime eggs	Adult	Female	Peak
22	96.2220553159587	68.5765688390291	Lifetime eggs	Adult	Female	Valley
23	125.645296067768	217.672373989757	Reprod rate	Adult	Female	Peak
24	16.0497593848782	148.768987001885	Reprod rate	Adult	Female	Valley
25	107.677145054124	111.273455765227	Latency (Remate)	Adult	Male	Peak
26	76.1965535002932	44.6804662951228	Latency (Remate)	Adult	Male	Valley
27	74.4423234418324	145.841637832799	Latency (Mate)	Adult	Male	Peak
28	91.7832831455051	208.0816682247	Latency (Mate)	Adult	Male	Valley
29	19.2784217493579	182.375162615235	Refractoriness	Adult	Male	Peak
30	125.930487336937	143.614671842738	Refractoriness	Adult	Male	Valley
